# Supplementary material for: Fidelity and Adherence to a Liquefied Petroleum Gas Stove and Fuel Intervention during Gestation: The Multi-Country Household Air Pollution Intervention Network (HAPIN) Randomized Controlled Trial
Source: Int J Environ Res Public Health. 2021 Nov 29;18(23):12592. doi: 10.3390/ijerph182312592 (PMC8656791; doi:10.3390/ijerph182312592)
Supplement: Supplementary file 1 [file ijerph-18-12592-s001.zip]

Archive with 1 entries (1 files):
- ijerph-1422425-supplementary.pdf
